# Supplementary material for: The Z-cad dual fluorescent sensor detects dynamic changes between the epithelial and mesenchymal cellular states
Source: BMC Biol. 2016 Jun 17;14:47. doi: 10.1186/s12915-016-0269-y (PMC4912796; doi:10.1186/s12915-016-0269-y)
Supplement: Additional file 7: — Supporting Data. (XLSX 51 kb) [file 12915_2016_269_MOESM7_ESM.xlsx]

## Sheet: Figure 1B
relative quantitation shown; each value is a biological replicate; technical replicates were done in triplicate for qPCR; -DOX controls set to 1 for bio replicates
	231					T11						BLSL12
mir200c		bio replicate 1	bio replicate 2	bio replicate 3		mir200c		bio replicate 1	bio replicate 2	bio replicate 3		mir200c		bio replicate 1	bio replicate 2	bio replicate 3
	-DOX	1	1	1			-DOX	1	1	1			-DOX	1	1	1
	+DOX	129.912	91.4385	104.363			+DOX	92.1195	87.1928	107.561			+DOX	191.35	185.185	192.198
ecad		bio replicate 1	bio replicate 2	bio replicate 3		ecad		bio replicate 1	bio replicate 2	bio replicate 3		ecad		bio replicate 1	bio replicate 2	bio replicate 3
	-DOX	1	1	1			-DOX	1	1	1			-DOX	1	1	1
	+DOX	629.353	649.139	650.121			+DOX	29.0899	31.2956	19.2733			+DOX	23.4346	17.3919	19.4305
zeb1		bio replicate 1	bio replicate 2	bio replicate 3		zeb1		bio replicate 1	bio replicate 2	bio replicate 3		zeb1		bio replicate 1	bio replicate 2	bio replicate 3
	-DOX	1	1	1			-DOX	1	1	1			-DOX	1	1	1
	+DOX	0.205566	0.212146	0.266724			+DOX	0.622503	0.537691	0.537593			+DOX	0.300798	0.239186	0.291337

## Sheet: Figure 3B
relative quantitation shown; each value is a biological replicate; technical replicates were done in triplicate for qPCR; vehicle controls set to 1 for bio replicates
	HMLER cells
	6 days	Zeb1		bio replicate 1	bio replicate 2	bio replicate 3		12 days	Zeb1		bio replicate 1	bio replicate 2	bio replicate 3		18 days	Zeb1		bio replicate 1	bio replicate 2	bio replicate 3			24 days	Zeb1		bio replicate 1	bio replicate 2	bio replicate 3
			veh	1	1	1				veh	1	1	1				veh	1	1	1					veh	1	1	1
			tgf beta 1	2.53627	3.98483	3.3587				tgf beta 1	9.33177	10.1458	17.0133				tgf beta 1	24.7132	26.6762	38.7218					tgf beta 1	57.4393	29.9828	41.4
		vimentin		bio replicate 1	bio replicate 2	bio replicate 3			vimentin		bio replicate 1	bio replicate 2	bio replicate 3			vimentin		bio replicate 1	bio replicate 2	bio replicate 3				vimentin		bio replicate 1	bio replicate 2	bio replicate 3
			veh	1	1	1				veh	1	1	1				veh	1	1	1					veh	1	1	1
			tgf beta 1	1.72513	1.48964	1.73437				tgf beta 1	1.65027	3.72978	2.69564				tgf beta 1	2.82678	2.57575	3.48105					tgf beta 1	3.40647	4.44571	3.42305
		e cad		bio replicate 1	bio replicate 2	bio replicate 3			e cad		bio replicate 1	bio replicate 2	bio replicate 3			e cad		bio replicate 1	bio replicate 2	bio replicate 3				e cad		bio replicate 1	bio replicate 2	bio replicate 3
			veh	1	1	1				veh	1	1	1				veh	1	1	1					veh	1	1	1
			tgf beta 1	1.46167	0.95556	1.08389				tgf beta 1	1.21971	1.0895	1.01727				tgf beta 1	0.572017	0.692956	0.317016					tgf beta 1	0.281688	0.501427	0.160804
		200b		bio replicate 1	bio replicate 2	bio replicate 3			200b		bio replicate 1	bio replicate 2	bio replicate 3			200b		bio replicate 1	bio replicate 2	bio replicate 3				200b		bio replicate 1	bio replicate 2	bio replicate 3
			veh	1	1	1				veh	1	1	1				veh	1	1	1					veh	1	1	1
			tgf beta 1	1.43151	0.89719	2.14389				tgf beta 1	1.04096	1.28233	0.48852				tgf beta 1	0.556346	0.723073	0.422576					tgf beta 1	0.353133	0.524145	0.271607
		200c		bio replicate 1	bio replicate 2	bio replicate 3			200c		bio replicate 1	bio replicate 2	bio replicate 3			200c		bio replicate 1	bio replicate 2	bio replicate 3				200c		bio replicate 1	bio replicate 2	bio replicate 3
			veh	1	1	1				veh	1	1	1				veh	1	1	1					veh	1	1	1
			tgf beta 1	2.39128	0.770813	2.40721				tgf beta 1	1.68526	1.40652	0.737626				tgf beta 1	1.15604	1.08927	0.737276					tgf beta 1	1.05986	0.814083	0.493704

## Sheet: Figure 3E
% cells in EMT population (GFPhi/RFPlow-neg)
		HMLER cells
6 days		bio replicate 1	bio replicate 2	bio replicate 3
	vehicle	1.48	1.11	2.63
	tgf beta 1	5.72	2.52	8.3
12 days		bio replicate 1	bio replicate 2	bio replicate 3
	vehicle	1.03	1.31	3.11
	tgf beta 1	10.3	9.19	18.3
18 days		bio replicate 1	bio replicate 2	bio replicate 3
	vehicle	1.64	1.38	1.97
	tgf beta 1	31.6	21	31.5
24 days		bio replicate 1	bio replicate 2	bio replicate 3
	vehicle	0.71	1.15	1.97
	tgf beta 1	28.8	38.7	48.6

## Sheet: Figure 4C
% cells in EMT population (GFPhi/RFPlow-neg)
		HMLER EMT cells treated with decitabine
			bio replicate 1	bio replicate 2	bio replicate 3
		vehicle	97.4	98.1	98
		100nM		93.2	93.8
		500nM	84.5	86.3	87.3

## Sheet: Figure 4D
relative quantitation shown; each value is a biological replicate; technical replicates were done in triplicate for qPCR; vehicle controls set to 1 for bio replicates
			HMLER EMT cells treated with decitabine
		e cad	bio replicate 1	bio replicate 2	bio replicate 3
		veh	1	1	1
		100nM	1.09724	0.937761	0.998944
		500nM	3.7339	3.01769	2.75472
		zeb1	bio replicate 1	bio replicate 2	bio replicate 3
		veh	1	1	1
		100nM	0.736341	0.621458	0.524176
		500nM	0.782029	0.844984	1.10169
		miR-200b	bio replicate 1	bio replicate 2	bio replicate 3
		veh	1	1	1
		100nM	2.17164	4.13812	2.25652
		500nM	2.7056	3.7514	2.28941
		miR-200c	bio replicate 1	bio replicate 2	bio replicate 3
		veh	1	1	1
		100nM	2.78161	3.73746	1.97824
		500nM	3.38332	4.647	2.63482

## Sheet: Figure 5D
relative quantitation shown; each value is a biological replicate; technical replicates were done in triplicate for qPCR; Bulk -EMT group set to 1 for bio replicates
		HMLER cells
		e cad	bio replicate 1	bio replicate 2	bio replicate 3	bio replicate 4	bio replicate 5	bio replicate 6	bio replicate 7
		Bulk -EMT	1	1	1	1	1	1	1
		EMT	0.968077	1.03678	0.916216	0.516552	0.497198	0.719727	0.892875
		zeb1	bio replicate 1	bio replicate 2	bio replicate 3	bio replicate 4	bio replicate 5	bio replicate 6	bio replicate 7
		Bulk -EMT	1	1	1	1	1	1	1
		EMT	13.0204	16.4657	13.2944	19.8021	17.0908	19.9475	16.6042
		miR-200b	bio replicate 1	bio replicate 2	bio replicate 3	bio replicate 4	bio replicate 5	bio replicate 6	bio replicate 7
		Bulk -EMT	1	1	1	1	1	1	1
		EMT	1.36773	0.432415	0.486049	0.594249	0.317737	0.521229	0.56934
		miR-200c	bio replicate 1	bio replicate 2	bio replicate 3	bio replicate 4	bio replicate 5	bio replicate 6	bio replicate 7
		Bulk -EMT	1	1	1	1	1	1	1
		EMT	1.0489	0.552675	0.553208	0.770377	0.362372	0.689067	0.661489

## Sheet: Figure 6B
% cells gated on Z-cad expression patterns that fall into the CSC-enriched population (CD24low/negCD44high)
	HMLER cells
	EMT	bio replicate 1	bio replicate 2	bio replicate 3	bio replicate 4	bio replicate 5	bio replicate 6
	% CSC pop	20.7	34.5	40.4	29.3	35.3	32.6
	GFP hi	bio replicate 1	bio replicate 2	bio replicate 3	bio replicate 4	bio replicate 5	bio replicate 6
	% CSC pop	11.4	11.9	12.7	13.3	11.9	14.8
	RFP low/neg	bio replicate 1	bio replicate 2	bio replicate 3	bio replicate 4	bio replicate 5	bio replicate 6
	% CSC pop	6.11	7.19	7.04	5.38	5.91	4.94
	Bulk	bio replicate 1	bio replicate 2	bio replicate 3	bio replicate 4	bio replicate 5	bio replicate 6
	% CSC pop	4.01	2.73	1.96	2.44	1.98	2
	Bulk -EMT	bio replicate 1	bio replicate 2	bio replicate 3	bio replicate 4	bio replicate 5	bio replicate 6
	% CSC pop	3.29	1.96	1.08	1.66	1.05	1.24

## Sheet: Figure 6D
number of mammospheres >75μm formed per 1000 plated cells after 12 days; each bio replicate is the average of 5 technical replicates
		HMLER cells
			bio replicate 1	bio replicate 2	bio replicate 3
		EMT	25.4	30.6	38.6
		Bulk -EMT	2	5.2	6.8
		CSC (CD24low/neg CD44hi)	20	27.6	28.8
		NSCS (all cells not in CSC population)	1.8	5.2	3.2

## Sheet: SFig 3B
% cells decrease in GFP (left of vertical line) or increase in RFP (above horizontal line)
		HMLER EMT cells treated with decitabine
			bio replicate 1	bio replicate 2	bio replicate 3
	% cells that are GFP low (left of vertical line)	vehicle	4.97	4.39	4.54
		100nM		8.69	7.44
		500nM	15.9	16.1	15.2
	% cells that are RFP high (above horizontal line)		bio replicate 1	bio replicate 2	bio replicate 3
		vehicle	1.28	1.13	0.874
		100nM		2.57	3.1
		500nM	6.59	4.87	4.54
	% cells that are GFP low and RFP high		bio replicate 1	bio replicate 2	bio replicate 3
		vehicle	0.171	0.122	0.168
		100nM		0.278	0.387
		500nM	1.19	0.694	0.802

## Sheet: SFig 6B
relative quantitation shown; each value is a biological replicate; technical replicates were done in triplicate for qPCR; Bulk -EMT group set to 1 for bio replicates
		MCF10A cells
		e cad	bio replicate 1	bio replicate 2	bio replicate 3
		Bulk -EMT	1	1	1
		EMT	0.190761	0.24372	0.195696
		zeb1	bio replicate 1	bio replicate 2	bio replicate 3
		Bulk -EMT	1	1	1
		EMT	1.40756	1.33151	1.22879
		miR-200b	bio replicate 1	bio replicate 2	bio replicate 3
		Bulk -EMT	1	1	1
		EMT	0.165806	0.24466	0.174311
		miR-200c	bio replicate 1	bio replicate 2	bio replicate 3
		Bulk -EMT	1	1	1
		EMT	0.171581	0.305095	0.186564

[truncated: 1 more sheets: SFig 5A]
